# Supplementary material for: The molecular epidemiology and antimicrobial resistance of Staphylococcus pseudintermedius canine clinical isolates submitted to a veterinary diagnostic laboratory in South Africa
Source: PLoS One. 2023 Aug 30;18(8):e0290645. doi: 10.1371/journal.pone.0290645 (PMC10468042; doi:10.1371/journal.pone.0290645)
Supplement: S1 Table — (XLSX) [file pone.0290645.s001.xlsx]

## Sheet: AMR-GENES-ST
Isolate	Species	source	date	medium	Region	AMC	KF	C	DA	E	CN	MAR	OX	P	TE	SXT	FOS	K	LZD	S	VA	FOX	CPD	DO	MH	RD	AMR	AMR-1	MDR-1	MRSP	aac6-aph2	ant6-Ia	aph3-III	blaZ	cat	dfrG	ermB	mecA	tetK	tetL	tetM	Inu(A)	gyrB	gyrA	fexA	rpoB	rpoB	SCCmec type	Comments
1528	canine	POI			SA	0	0	0	0	0	0	0	0	1	0	0	0	1	0	1	0	0	0	0	0	0	3	1	0	S	Y	N	N	Y	N	Y	Y	Y	N	N	Y	N	Y	Y	N	Y	Y	type Ivg(2B)
1536	canine	skin			SA	0	0	0	0	0	0	0	0	1	0	0	0	0	0	1	0	0	0	0	0	0	2	1	0	S	Y	Y	Y	Y	Y	Y	Y	Y	Y	N	Y	N	Y	Y	N	Y	Y	no SCCmec	mecA gene detected
1580	canine	ear			SA	0	0	0	0	0	0	0	0	1	0	1	0	0	0	1	0	0	0	0	0	0	3	1	1	S	N	Y	Y	Y	N	Y	Y	Y	N	N	Y	N	Y	Y	N	Y	Y	type Ivg(2B)
0143	canine	skin			SA	0	0	0	0	0	1	0	1	1	1	1	0	1	0	1	0	0	1	1	1	0	10	1	1	R	Y	Y	Y	Y	Y	Y	Y	Y	N	N	Y	N	Y	Y	N	Y	Y	no SCCmec	mecA gene detected
0271	canine	skin			SA	0	0	0	0	0	1	0	1	1	1	1	0	1	0	1	0	0	1	1	0	0	9	1	1	R	Y	N	N	Y	N	Y	Y	Y	N	N	Y	N	Y	Y	N	Y	Y	no SCCmec	none subtypeable
0402	canine	hock hygroma			SA	1	0	0	0	0	1	1	1	1	1	1	0	1	0	1	0	1	1	1	1	0	13	1	1	R	N	N	N	N	N	N	N	N	N	N	Y	N	Y	Y	N	Y	Y	no SCCmec	mecA/mecC not detected
0561	canine	skin			SA	0	0	0	0	0	0	0	0	1	0	0	0	1	0	1	0	0	0	0	0	0	3	1	0	S	N	N	N	Y	N	N	N	N	N	N	N	N	Y	Y	N	Y	Y	no SCCmec	mecA/mecC not detected
0581	canine	wound			SA	0	0	0	1	1	1	0	1	1	1	1	0	1	0	0	0	0	1	1	1	0	11	1	1	R	N	N	N	Y	N	N	N	N	N	N	N	N	Y	Y	N	Y	Y	no SCCmec	mecA/mecC not detected
0567	canine	POI			SA	0	0	0	0	0	0	0	0	1	0	1	0	0	0	1	0	0	0	0	0	0	3	1	1	S	Y	Y	Y	Y	Y	Y	Y	Y	N	N	Y	N	Y	Y	N	Y	Y	no SCCmec	mecA gene detected
0568	canine	skin ulcers			SA	0	0	0	0	0	0	0	0	1	1	1	0	1	0	1	0	0	0	1	1	0	7	1	1	S	Y	Y	Y	Y	Y	Y	Y	Y	N	N	Y	N	Y	Y	N	Y	Y	type V(5C2)	Contradicting predictions
0081	canine	mastasis			SA	0	0	1	1	1	0	0	0	1	1	1	0	1	0	1	0	0	0	1	1	0	10	1	1	S	Y	Y	Y	Y	N	Y	Y	N	N	N	N	N	Y	Y	N	Y	Y	no SCCmec	mecA/mecC not detected
0268	canine	skin			SA	0	0	0	1	1	0	1	1	1	1	1	0	1	0	1	0	0	1	1	0	0	11	1	1	R	N	N	N	Y	N	N	N	N	N	N	N	N	Y	Y	N	Y	Y	no SCCmec	mecA/mecC not detected
0323	canine	pyoderma			SA	0	0	0	0	0	1	0	1	1	1	1	0	1	0	1	0	0	1	1	0	0	9	1	1	R	Y	N	N	Y	N	Y	N	Y	N	N	Y	N	Y	Y	N	Y	Y	no SCCmec	mecA gene detected
0445	canine	otitis			SA	1	1	0	1	1	1	1	1	1	1	1	1	1	0	1	0	0	1	1	0	0	15	1	1	R	N	N	N	Y	N	N	N	N	N	N	N	N	Y	Y	N	Y	Y	no SCCmec	mecA/mecC gene not detected
0532	canine				SA	0	0	0	0	0	0	1	1	1	0	0	0	0	0	1	0	0	1	0	0	0	5	1	1	R	Y	N	N	Y	N	N	N	Y	N	N	Y	N	Y	Y	N	Y	Y	no SCCmec	mecA gene detected
0811	canine	0			SA	0	0	0	1	1	1	0	1	1	1	1	0	1	0	1	0	0	1	1	1	0	12	1	1	R	Y	Y	Y	Y	Y	Y	Y	Y	N	N	Y	N	Y	Y	N	Y	Y	no SCCmec	mecA gene detected
0536	canine	0			SA	0	0	0	0	0	0	0	0	0	1	1	0	0	0	1	0	0	0	1	0	0	4	1	1	S	N	Y	Y	Y	Y	Y	Y	Y	N	N	Y	N	Y	Y	N	Y	Y	no SCCmec	mecA gene detected
2683	canine	lipfold			SA	0	0	0	0	0	1	0	0	1	1	0	0	1	0	1	0	0	0	0	0	0	5	1	1	S	Y	N	N	Y	N	Y	N	Y	N	N	Y	N	N	N	N	Y	Y	type V(5C2&5)
3244	canine	wound			SA	1	1	1	1	1	1	1	1	1	1	1	1	1	0	1	0	1	1	1	1	0	18	1	1	R	N	N	N	Y	N	N	N	Y	N	N	N	N	Y	Y	N	Y	Y	type Ivg(2B)
3512	canine	pyoderma			SA	0	0	0	1	1	1	0	1	1	0	1	0	1	0	1	0	0	1	1	0	0	10	1	1	R	Y	Y	Y	Y	Y	Y	Y	Y	N	N	Y	N	Y	Y	N	Y	Y	no SCCmec	ccr class 7 and mec class c2 identified based on prediction of genes
5383	canine	cystitis			SA	1	1	1	1	1	1	1	1	1	1	1	1	1	0	0	0	1	1	1	1	0	17	1	1	R	Y	N	N	Y	N	N	N	N	N	N	N	N	Y	Y	N	Y	Y	no SCCmec	mecA/mecC gene not detected
3929	canine	cystitis			SA	0	0	0	0	0	1	1	1	1	1	0	0	1	0	1	0	0	1	1	1	0	10	1	1	R	N	N	N	Y	N	N	N	N	N	N	Y	N	Y	Y	N	Y	Y	no SCCmec	mecA/mecC gene not detected
5495	canine	0			SA	1	1	1	1	1	1	1	1	1	1	1	1	1	0	1	0	1	1	1	1	0	18	1	1	R	Y	N	N	Y	N	Y	N	Y	N	N	Y	N	Y	Y	N	Y	Y	no SCCmec	mecA gene detected
						5	4	4	9	9	13	8	14	22	16	17	4	18	0	21	0	4	14	16	10	0
[truncated: 8 more columns]

## Sheet: VIRULENCE
Isolate	atl	clfA	clfB	fnbB	fnbA	icaA	icaB	icaC	sdrC	sdrE	sdrD	geh	lip	adsA	capsule	sec	sea	seh	seg	selq	sell	lukD	lukE	nuc	spa	splA	hlgB	hlgC	lukS-PV
1528						Y	Y	Y		Y		Y	Y	Y	Y	Y						Y	Y	Y
1536						Y	Y	Y				Y	Y	Y	Y	Y						Y	Y	Y
1580						Y	Y	Y		Y		Y	Y	Y	Y							Y	Y	Y
0143						Y	Y	Y		Y		Y	Y	Y	Y	Y	Y					Y	Y	Y	Y
0271				Y		Y	Y	Y		Y		Y	Y	Y	Y	Y						Y	Y	Y
0402						Y	Y	Y				Y	Y	Y	Y	Y						Y	Y	Y
0561			Y			Y	Y	Y		Y		Y	Y	Y	Y	Y						Y	Y	Y
0581						Y	Y	Y			Y	Y	Y	Y	Y	Y						Y	Y	Y
0567				Y		Y	Y	Y				Y	Y	Y	Y	Y	Y					Y	Y	Y	Y
0568						Y	Y	Y				Y	Y	Y	Y	Y	Y					Y	Y	Y
0081						Y	Y				Y	Y	Y	Y	Y	Y								Y
0268				Y		Y	Y	Y				Y	Y	Y	Y	Y	Y	Y	Y			Y	Y	Y
0323						Y	Y	Y		Y	Y	Y	Y	Y	Y	Y						Y	Y	Y
0445						Y		Y				Y	Y	Y	Y	Y						Y	Y	Y
0532						Y	Y	Y			Y	Y	Y	Y	Y	Y						Y	Y	Y
0811				Y		Y	Y	Y		Y		Y	Y	Y	Y	Y						Y	Y	Y
0536				Y		Y	Y	Y		Y		Y	Y	Y	Y	Y						Y	Y	Y
2683	Y					Y	Y	Y		Y	Y	Y	Y	Y	Y	Y						Y	Y	Y
3244						Y	Y	Y				Y	Y	Y	Y	Y						Y	Y	Y
3512						Y	Y	Y		Y		Y	Y	Y	Y	Y	Y					Y	Y	Y
5383						Y	Y	Y				Y	Y	Y	Y	Y						Y	Y
3929				Y		Y	Y	Y			Y	Y	Y	Y	Y	Y						Y	Y	Y
5495						Y	Y	Y		Y		Y	Y	Y	Y	Y						Y	Y	Y
