# Supplementary material for: The molecular epidemiology and antimicrobial resistance of Staphylococcus pseudintermedius canine clinical isolates submitted to a veterinary diagnostic laboratory in South Africa
Source: PLoS One. 2023 Aug 30;18(8):e0290645. doi: 10.1371/journal.pone.0290645 (PMC10468042; doi:10.1371/journal.pone.0290645)
Supplement: S2 Table — The alleles were assigned using https://pubmlst.org/organisms/staphylococcus-pseudintermedius. (TXT) [file pone.0290645.s002.txt]

ST	ack	cpn60	fdh	pta	purA	sar	tuf
885	3	7	3	4	19	1	2
886	4	7	2	1	1	2	14
887	1	2	4	4	1	3	1
888	27	7	2	1	11	24	2
889	27	8	11	1	54	1	2
890	27	2	2	2	11	1	2
2228	3	20	4	24	14	1	1
2229	11	24	6	1	11	1	2
2230	1	11	2	4	3	1	1
2231	7	3	4	1	7	1	2
2232	6	2	11	4	11	1	2
2318	11	11	4	1	1	2	1
2326	7	9	1	2	1	2	1
2327	5	6	2	1	1	4	2
531	2	7	4	1	18	3	2
522	1	57	4	32	2	1	1
523	5	2	2	45	13	20	1
522	1	57	4	32	2	1	1
524	7	13	1	1	45	1	2
71	3	9	1	2	1	2	1
68	1	10	1	4	1	1	1
45	3	2	2	1	2	1	2
258	5	13	4	1	11	2	2
496	2	9	4	1	1	2	1
551	5	9	2	1	1	1	1
181	3	11	2	24	20	1	1
1111	5	13	4	4	1	1	1
261	5	7	4	1	11	2	2
301	1	18	4	1	11	2	2
121	2	9	3	1	1	2	1
84	2	10	2	1	5	1	2
25	3	9	2	1	1	1	1
1308	7	10	2	1	26	1	2
1431	1	57	3	32	11	2	2
